# Supplementary material for: Improved Specificity and Safety of Anti-Hepatitis B Virus TALENs Using Obligate Heterodimeric FokI Nuclease Domains
Source: Viruses. 2021 Jul 12;13(7):1344. doi: 10.3390/v13071344 (PMC8310341; doi:10.3390/v13071344)
Supplement: Supplementary file 1 [file viruses-13-01344-s001.zip]

Archive with 1 entries (1 files):
- viruses-1285332-supplementary.pdf
